# Supplementary material for: New RAD51 Inhibitors to Target Homologous Recombination in Human Cells
Source: Genes (Basel). 2021 Jun 16;12(6):920. doi: 10.3390/genes12060920 (PMC8235719; doi:10.3390/genes12060920)
Supplement: Supplementary file 1 [file genes-12-00920-s001.zip]

Archive with 1 entries (1 files):
- genes-1250252-supplementary.pdf
